# Supplementary material for: What drives population fluctuations of European ground squirrels in Hungary?
Source: Front Zool. 2026 Apr 8;23:17. doi: 10.1186/s12983-026-00608-3 (PMC13130411; doi:10.1186/s12983-026-00608-3)
Supplement: Supplementary file 1 — Additional file 1 [file 12983_2026_608_MOESM1_ESM.md]

# Code Explanation

**Language:** R

---

This R script is designed for ecological data analysis, specifically modeling the density (counts of burrow openings) of a species (the European ground squirrel) using **Generalized Additive Models (GAMs)**. The analysis accounts for spatial, temporal, and climatic variables.

Here is a detailed breakdown of the code's functionality and structure.

---

### 1. High-Level Overview
The script follows a standard statistical workflow:
1.  **Environment Setup**: Setting directories and loading libraries.
2.  **Data Loading**: Reading CSV files containing count data and coordinates.
3.  **Modeling**: Fitting GAMs to handle non-linear relationships.
4.  **Diagnostics**: Checking model assumptions (normality, residuals, concurvity).
5.  **Transformation**: Using Box-Cox transformations to address non-normal residuals.
6.  **Model Selection**: Using "dredging" to find the most parsimonious model based on Information Criteria (AIC).
7.  **Visualization**: Plotting trends and spatial effects.

---

### 2. Key Libraries Used
*   **`mgcv`**: The core package for fitting Generalized Additive Models.
*   **`gam.hp`**: Used for hierarchical partitioning to calculate the explained variance (deviance, adjusted Rˇ2) of individual predictors.
*   **`MuMIn`**: Used for automated model selection (`dredge`) and model averaging.
*   **`car` / `MASS`**: Used for data transformation (Box-Cox) and checking multicollinearity (VIF).

---

### 3. Core Model Structure (The GAM)
The primary model used throughout the script is:
```r
gam.m3 <- gam(count_tr ~ s(year) + s(eovy, eovx) + s(climf1S) + ... + s(loccode, bs = "re"), data = data)
```
**Breakdown of the formula:**
*   **`count_tr`**: The response variable (Box-Cox transformed counts).
*   **`s(year)`**: A smooth term allowing the population to follow a non-linear trend over time.
*   **`s(eovy, eovx)`**: A 2D spatial smoother (interaction between X and Y coordinates) to account for geographic patterns.
*   **`s(climf1S...)`**: Smooth terms for seasonal climate factors. In the text these climate factors are coded as C1S, C2S,..., C3W.
*   **`s(loccode, bs = "re")`**: Treats "location code" as a **random effect**. This accounts for the fact that multiple observations come from the same site (grouped data).

---

### 4. Model Diagnostics and Evaluation
The script puts significant effort into verifying if the model is valid:
*   **`summary(gam.m3)`**: Provides p-values for smooth terms and the "Deviance Explained" (similar to $R^2$).
*   **`gam.check(gam.m3)`**: Produces four diagnostic plots to check if the smoothing basis size ($k$) is sufficient and if residuals are well-behaved.
*   **`shapiro.test(residuals(...))`**: A formal statistical test for normality of residuals.
*   **`concurvity(gam.m3)`**: Checks for "non-linear multicollinearity." High concurvity means one smooth term can be approximated by others, making estimates unstable.

---

### 5. Hierarchical Partitioning (`gam.hp`)
One of the more advanced features in this script is the use of `gam.hp`.
Standard GAM summaries don't easily show how much each variable contributes to the total $R^2$ when variables are correlated. `gam.hp` solves this by:
*   Decomposing the **Adjusted $R^2$**.
*   Decomposing the **Total Explained Deviance**.
*   Generating bar plots to visualize which predictors are the most important.

---

### 6. Data Transformation (Box-Cox)
The author noticed that the raw count data violated normality assumptions (residuals "don't look well"). To fix this, they used a **Box-Cox transformation**:
```r
# Finds the optimal lambda (λ) for transformation
boxcox(m, lambda = seq(0.3, .4, 1/50)) 

# Applies the power transformation (in this case, roughly a cube root ^0.33)
data$count_tr = bcPower(data$count, .33)
```
This is a standard technique to stabilize variance and make the data more "Gaussian-like."

---

### 7. Automated Model Selection (`dredge`)
The `MuMIn::dredge` function is used to perform automated model selection:
```r
options(na.action = "na.fail") # Required by MuMIn
m2 <- dredge(gam.m3)
```
This command generates every possible combination of the predictors included in `gam.m3` and ranks them by **AICc** (Akaike Information Criterion corrected for small samples).
*   **`sw(m2)`**: Calculates "Variable Importance" by summing the weights of all models in which a specific variable appears.

---


### Summary of Workflow
1.  **Load** data.
2.  **Transform** response variable using Box-Cox ($0.33$) to satisfy normality.
3.  **Fit** a GAM with spatial interaction and climate smooths.
4.  **Check** for concurvity and residual patterns.
5.  **Dredge** to find the most important variables.
6.  **Visualize** the results using partial effect plots.
